# Supplementary material for: A preliminary synopsis on amber scorpions with special reference to Burmite species: an extraordinary development of our knowledge in only 20 years
Source: Zookeys. 2016 Jun 22;(600):75–87. doi: 10.3897/zookeys.600.8913 (PMC4926682; doi:10.3897/zookeys.600.8913)
Supplement: XML Treatment for Palaeoburmesebuthidae [file zookeys.600.8913-treatment1.xml]

<!DOCTYPE tp:taxon-treatment
  PUBLIC "-//TaxonX//DTD Taxonomic Treatment Publishing DTD v0 20100105//EN" "tax-treatment-NSO.dtd">
<tp:taxon-treatment xmlns:tp="http://www.plazi.org/taxpub"><tp:treatment-meta><kwd-group><label>Taxon classification</label><kwd><named-content content-type="kingdom">Animalia</named-content></kwd><kwd><named-content content-type="order">Scorpiones</named-content></kwd><kwd><named-content content-type="family">Palaeoburmesebuthidae</named-content></kwd></kwd-group><mixed-citation publication-type="journal"><person-group><name><surname>Lourenço</surname><given-names>Wilson R.</given-names></name></person-group><article-title>A preliminary synopsis on amber scorpions with special reference to Burmite species: an extraordinary development of our knowledge in only 20 years</article-title><source>Zookeys</source><day>22</day><month>6</month><year>2016</year><volume>2016</volume><issue>600</issue><fpage>75</fpage><lpage>87</lpage><pub-id pub-id-type="doi">10.3897/zookeys.600.8913</pub-id></mixed-citation></tp:treatment-meta><tp:nomenclature><label>Family</label><tp:taxon-name>
              <tp:taxon-name-part taxon-name-part-type="family">Palaeoburmesebuthidae</tp:taxon-name-part>
            </tp:taxon-name><tp:taxon-authority>Lourenço, 2015</tp:taxon-authority><tp:taxon-status xmlns:xlink="http://www.w3.org/1999/xlink" xlink:type="simple">stat. n.</tp:taxon-status></tp:nomenclature><tp:treatment-sec sec-type="diagnosis"><title>Diagnosis for the family.</title><p>General morphology shows similarities with several elements of extant buthid scorpions. The following combination of features can be used to diagnose the new family (see also <xref ref-type="bibr" rid="B13">Lourenço 2015a</xref>): Carapace not granulated, smooth; anterior margin with a moderately marked median concavity, as observed in some extant buthids. chelicerae with moderately long distal teeth which do not clearly overlap; fixed and movable fingers with one basal and one median tooth. Vesicle very long, with a pear-like shape, resembling those of some extant buthids; with a very long aculeus. Fixed and movable fingers of pedipalp chela with a series of small rounded granules, without any conspicuous accessory granules. Trichobothrial pattern with elements ressembling those of extant buthid type A (<xref ref-type="bibr" rid="B41">Vachon 1974</xref>); dorsal trichobothria of femur disposed in alpha (α) or beta (β) configurations (see <xref ref-type="bibr" rid="B42">Vachon 1975</xref>). Tibial spurs present on legs III and IV.</p></tp:treatment-sec><tp:treatment-sec sec-type="type species"><title>Type species.</title><p>
              <italic><tp:taxon-name><tp:taxon-name-part taxon-name-part-type="genus">Palaeoburmesebuthus</tp:taxon-name-part> <tp:taxon-name-part taxon-name-part-type="species">grimaldii</tp:taxon-name-part></tp:taxon-name></italic> Lourenço, 2002</p></tp:treatment-sec><ref-list><ref id="B13"><mixed-citation xmlns:xlink="http://www.w3.org/1999/xlink" xlink:type="simple">
          <person-group><name name-style="western"><surname>Lourenço</surname><given-names>WR</given-names></name></person-group> (<year>2015a</year>) <article-title>A new subfamily, genus and species of fossil scorpions from Cretaceous Burmese amber (<tp:taxon-name><tp:taxon-name-part taxon-name-part-type="order">Scorpiones</tp:taxon-name-part></tp:taxon-name>: <tp:taxon-name><tp:taxon-name-part taxon-name-part-type="family">Palaeoeuscorpiidae</tp:taxon-name-part></tp:taxon-name>).</article-title> <source>Beiträge zur Araneologie</source> <volume>9</volume>: <fpage>457</fpage>–<lpage>464</lpage>.</mixed-citation></ref><ref id="B41"><mixed-citation xmlns:xlink="http://www.w3.org/1999/xlink" xlink:type="simple">
          <person-group><name name-style="western"><surname>Vachon</surname><given-names>M</given-names></name></person-group> (<year>1974</year>) <article-title>Etude des caractères utilisés pour classer les familles et les genres de Scorpions (Arachnides). 1. La trichobothriotaxie en arachnologie. Sigles trichobothriaux et types de trichobothriotaxie chez les Scorpions.</article-title> <source>Bulletin du Muséum national d’Histoire naturelle</source>, <publisher-loc>Paris</publisher-loc> <edition>3e sér.</edition> <volume>140</volume>: <fpage>857</fpage>–<lpage>958</lpage>.</mixed-citation></ref><ref id="B42"><mixed-citation xmlns:xlink="http://www.w3.org/1999/xlink" xlink:type="simple">
          <person-group><name name-style="western"><surname>Vachon</surname><given-names>M</given-names></name></person-group> (<year>1975</year>) <article-title>Sur l’utilisation de la trichobothriotaxie du bras des pédipalpes des Scorpions (Arachnides) dans le classement des genres de la famille des <tp:taxon-name><tp:taxon-name-part taxon-name-part-type="family">Buthidae</tp:taxon-name-part></tp:taxon-name> Simon.</article-title> <source>Comptes Rendus des Séances de l’Académie des Sciences, Paris</source> <volume>281</volume>: <fpage>1597</fpage>–<lpage>1599</lpage>.</mixed-citation></ref></ref-list></tp:taxon-treatment>
