# Supplementary material for: A preliminary synopsis on amber scorpions with special reference to Burmite species: an extraordinary development of our knowledge in only 20 years
Source: Zookeys. 2016 Jun 22;(600):75–87. doi: 10.3897/zookeys.600.8913 (PMC4926682; doi:10.3897/zookeys.600.8913)
Supplement: XML Treatment for Betaburmesebuthus bellus [file zookeys.600.8913-treatment2.xml]

<!DOCTYPE tp:taxon-treatment
  PUBLIC "-//TaxonX//DTD Taxonomic Treatment Publishing DTD v0 20100105//EN" "tax-treatment-NSO.dtd">
<tp:taxon-treatment xmlns:tp="http://www.plazi.org/taxpub"><tp:treatment-meta><kwd-group><label>Taxon classification</label><kwd><named-content content-type="kingdom">Animalia</named-content></kwd><kwd><named-content content-type="order">Scorpiones</named-content></kwd><kwd><named-content content-type="family">Palaeoburmesebuthidae</named-content></kwd></kwd-group><mixed-citation publication-type="journal"><person-group><name><surname>Lourenço</surname><given-names>Wilson R.</given-names></name></person-group><article-title>A preliminary synopsis on amber scorpions with special reference to Burmite species: an extraordinary development of our knowledge in only 20 years</article-title><source>Zookeys</source><day>22</day><month>6</month><year>2016</year><volume>2016</volume><issue>600</issue><fpage>75</fpage><lpage>87</lpage><pub-id pub-id-type="doi">10.3897/zookeys.600.8913</pub-id></mixed-citation></tp:treatment-meta><tp:nomenclature><tp:taxon-name>
                <tp:taxon-name-part taxon-name-part-type="genus">Betaburmesebuthus</tp:taxon-name-part>
                <tp:taxon-name-part taxon-name-part-type="species">bellus</tp:taxon-name-part>
                <object-id xmlns:xlink="http://www.w3.org/1999/xlink" content-type="zoobank" xlink:type="simple">http://zoobank.org/21267812-28A4-4D1A-BD96-A2D71ACC11F8</object-id>
              </tp:taxon-name><tp:taxon-status xmlns:xlink="http://www.w3.org/1999/xlink" xlink:type="simple">sp. n.</tp:taxon-status><xref ref-type="fig" rid="F1">Figures 1–4</xref><xref ref-type="fig" rid="F2">, 5–7</xref><xref ref-type="fig" rid="F3">, 8–9</xref><xref ref-type="fig" rid="F4">, 10</xref></tp:nomenclature><tp:treatment-sec sec-type="Holotype"><title>Holotype.</title><p>A juvenile, most certainly a male. Very clear block of pale yellow amber that measured 21.5 × 17.0 × 2 mm. Only a few inclusions and bubbles prevent a 100% <!--PageBreak-->observation of all characters. Type locality and horizon: Myanmar (Burma), Kachin; precise locality unknown; Lower Cretaceous.</p></tp:treatment-sec><tp:treatment-sec sec-type="etymology"><title>Etymology.</title><p>The specific name is an epythet from Latin “<italic>bellus</italic>” meaning beautiful, elegant.</p></tp:treatment-sec><tp:treatment-sec sec-type="Repository"><title>Repository.</title><p>The type specimen is deposited in the collection of the Museum of the Geological-Palaeontological Institut of the University of Hamburg (CeNak - Centrum of Natural History), Coll. N° 4586, Coll. Gröhn N° 11086.</p></tp:treatment-sec><tp:treatment-sec sec-type="diagnosis"><title>Diagnosis.</title><p>General morphology is globally similar with other species of the genus <italic><tp:taxon-name><tp:taxon-name-part taxon-name-part-type="genus">Betaburmesebuthus</tp:taxon-name-part></tp:taxon-name></italic> Lourenço, 2015 and also with extant buthoid scorpions. The <!--PageBreak-->following combination of features can be used to diagnose the new species: Carapace weakly to moderately granulated; anterior margin with a moderately marked median concavity. Sternum subpentagonal. Tergites with three carinae, the lateral totally inconspicuous. Sternites with small oval to slit-like spiracle. Metasomal segments I and II with ten carinae; setation on all metasomal segments strongly marked. Fixed and movable fingers of pedipalp chela with a series of small rounded granules and no conspicuous spinoid accessory granules. Trichobothrial pattern with elements ressembling those of extant buthid type A (<xref ref-type="bibr" rid="B41">Vachon 1974</xref>): at least 1-3 internal, five dorsal, and two external trichobothria on the femur; dorsal trichobothria disposed in beta (β) configuration (<xref ref-type="bibr" rid="B42">Vachon 1975</xref>); one internal and five dorsal trichobothria on patella; 6-7 external trichobothria can be suggested on patella by the presence of fine setae; some are displaced on ventral aspect; 4-5 dorso-external and two ventral on chelal hand; six on fixed finger. Tibial spurs present on legs III and IV.</p></tp:treatment-sec><tp:treatment-sec sec-type="description"><title>Description.</title><p>Coloration: the scorpion is yellow to slightly reddish-yellow; carapace and tergites yellow; metasomal segments yellow; telson reddish-yellow; pedipalps and legs yellow. Ventral aspect yellow; coxapophysis slightly darker than dorsal aspect.</p></tp:treatment-sec><tp:treatment-sec sec-type="Morphology"><title>Morphology.</title><p>Carapace weakly granular; anterior margin with a moderately marked median concavity. Carinae inconspicuous; furrows weak. Median ocular tubercle clearly anterior to the centre of carapace; median eyes moderate in size and separated by more than one ocular diameter. Three pairs of lateral eyes of moderate <!--PageBreak-->size. Sternum subpentagonal. Mesosomal tergites weakly granular, with one median carina; lateral carinae totally inconspicuous; VII with five weakly marked carinae. Pectines large, with 18-17 teeth; fulcra absent. Sternites weakly granular to smooth, with small oval to slit-like spiracles. Metasomal segment I to IV rounded with 10-10-8-8 carinae; segment V slender with five carinae; dorsal carinae of segments I-IV with minute spinoid granules; dorsal aspect of segments I to V weakly depressed; setation on all segments strongly marked. Telson with a very long pear-shaped vesicle; weakly granular to smooth; aculeus extremely long and moderately curved; setation strongly marked. Cheliceral dentition only partially visible; fixed and movable fingers with one basal tooth observable; distal teeth moderately long (Vachon 1963). Pedipalp femur pentacarinate; patella with 6-7 carinae; internal face of femur and patella with spinoid granules. Chela with weakly marked carinae; all faces not granular, smooth. Fixed and movable fingers each with one series of small rounded granules and no conspicuous spinoid accessory granules; extremity of fingers with stronger spinoid granules; setation of pedipalps weakly marked. Trichobothriotaxy recalling type A (<xref ref-type="bibr" rid="B41">Vachon 1974</xref>) of extant buthids: at least 1-3 internal, five dorsal, and two external trichobothria on the femur; dorsal trichobothria disposed in beta (β) configuration (<xref ref-type="bibr" rid="B42">Vachon 1975</xref>); one internal, five dorsal, and no ventral trichobothria on patella; 6-7 external trichobothria can be suggested on patella by the presence of fine setae; some are displaced on the <!--PageBreak-->ventral aspect 5-6 dorso-external and two ventral on chelal hand; six on fixed finger. Tibial spurs present on legs III and IV, moderately marked.</p><p>Morphometric values (in mm) of male juvenile holotype of <italic><tp:taxon-name><tp:taxon-name-part taxon-name-part-type="genus">Betaburmesebuthus</tp:taxon-name-part> <tp:taxon-name-part taxon-name-part-type="species">bellus</tp:taxon-name-part></tp:taxon-name></italic> sp. n.</p><p>Total length 11.80 (including telson). Carapace: length 1.40, anterior width 0.87, posterior width 1.40. Mesosoma length 3.60. Metasomal segments. I: length 0.74, width 0.60; II: length 0.84, width 0.60; III: length 0.94, depth 0.57; IV: length 1.14, depth 0.50; V: length 1.67, depth 0.47. Telson length 1.47. Vesicle: depth 0.37. Pedipalp: femur length 1.14, width 0.34; patella length 1.24, width 0.47; chela length 2.24, width 0.34; movable finger length 1.57.</p><fig id="F1" position="float" orientation="portrait"><label>Figures 1–4.</label><caption><p>
          <italic><tp:taxon-name><tp:taxon-name-part taxon-name-part-type="genus">Betaburmesebuthus</tp:taxon-name-part> <tp:taxon-name-part taxon-name-part-type="species">bellus</tp:taxon-name-part></tp:taxon-name></italic> sp. n. Male holotype. <bold>1–2</bold> Habitus, dorsal and ventral aspects <bold>3</bold> Ventral aspect in detail, showing sternum, genital operculum and pectines <bold>4</bold> Tergites VI-VII, metasomal segments and telson, dorso-lateral aspect.</p></caption><graphic xmlns:xlink="http://www.w3.org/1999/xlink" xlink:href="zookeys-600-075-g001.jpg" position="float" orientation="portrait" xlink:type="simple" id="oo_93182.jpg"/></fig><fig id="F2" position="float" orientation="portrait"><label>Figures 5–7.</label><caption><p>
          <italic><tp:taxon-name><tp:taxon-name-part taxon-name-part-type="genus">Betaburmesebuthus</tp:taxon-name-part> <tp:taxon-name-part taxon-name-part-type="species">bellus</tp:taxon-name-part></tp:taxon-name></italic> sp. n. Male holotype. <bold>5</bold> Chelicera, carapace and tergites I-III, dorsal aspect <bold>6</bold> Sternites V-VII showing carinae and spiracles and metasomal segments I-V and telson, ventro-lateral aspect <bold>7</bold> Ventral aspect, showing Coxapophysis, sternum, genital operculum, pectines and sternites with spiracles. Scale bars: 0.5 mm.</p></caption><graphic xmlns:xlink="http://www.w3.org/1999/xlink" xlink:href="zookeys-600-075-g002.jpg" position="float" orientation="portrait" xlink:type="simple" id="oo_93183.jpg"/></fig><fig id="F3" position="float" orientation="portrait"><label>Figures 8–9.</label><caption><p>
          <italic><tp:taxon-name><tp:taxon-name-part taxon-name-part-type="genus">Betaburmesebuthus</tp:taxon-name-part> <tp:taxon-name-part taxon-name-part-type="species">bellus</tp:taxon-name-part></tp:taxon-name></italic> sp. n. Male holotype. Righ pedipalp, dorsal and ventral aspects, showing trichobothrial pattern. Dorsal aspect is partially covered by an inclusion. Scale bar: 0.5 mm.</p></caption><graphic xmlns:xlink="http://www.w3.org/1999/xlink" xlink:href="zookeys-600-075-g003.jpg" position="float" orientation="portrait" xlink:type="simple" id="oo_93184.jpg"/></fig><fig id="F4" position="float" orientation="portrait"><label>Figure 10.</label><caption><p>World map showing the sites where scorpions included in amber have been found.</p></caption><graphic xmlns:xlink="http://www.w3.org/1999/xlink" xlink:href="zookeys-600-075-g004.jpg" position="float" orientation="portrait" xlink:type="simple" id="oo_93185.jpg"/></fig></tp:treatment-sec><ref-list><ref id="B41"><mixed-citation xmlns:xlink="http://www.w3.org/1999/xlink" xlink:type="simple">
          <person-group><name name-style="western"><surname>Vachon</surname><given-names>M</given-names></name></person-group> (<year>1974</year>) <article-title>Etude des caractères utilisés pour classer les familles et les genres de Scorpions (Arachnides). 1. La trichobothriotaxie en arachnologie. Sigles trichobothriaux et types de trichobothriotaxie chez les Scorpions.</article-title> <source>Bulletin du Muséum national d’Histoire naturelle</source>, <publisher-loc>Paris</publisher-loc> <edition>3e sér.</edition> <volume>140</volume>: <fpage>857</fpage>–<lpage>958</lpage>.</mixed-citation></ref><ref id="B42"><mixed-citation xmlns:xlink="http://www.w3.org/1999/xlink" xlink:type="simple">
          <person-group><name name-style="western"><surname>Vachon</surname><given-names>M</given-names></name></person-group> (<year>1975</year>) <article-title>Sur l’utilisation de la trichobothriotaxie du bras des pédipalpes des Scorpions (Arachnides) dans le classement des genres de la famille des <tp:taxon-name><tp:taxon-name-part taxon-name-part-type="family">Buthidae</tp:taxon-name-part></tp:taxon-name> Simon.</article-title> <source>Comptes Rendus des Séances de l’Académie des Sciences, Paris</source> <volume>281</volume>: <fpage>1597</fpage>–<lpage>1599</lpage>.</mixed-citation></ref></ref-list></tp:taxon-treatment>
